# Supplementary material for: Bacterial Surface Disturbances Affecting Cell Function during Exposure to Three-Compound Nanocomposites Based on Graphene Materials
Source: Nanomaterials (Basel). 2022 Sep 2;12(17):3058. doi: 10.3390/nano12173058 (PMC9459733; doi:10.3390/nano12173058)
Supplement: Supplementary file 1 [file nanomaterials-12-03058-s001.zip]

Archive with 1 entries (1 files):
- nanomaterials-1859867-supplementary.pdf
